# Supplementary material for: Levosimendan reduces segmental pulmonary vascular resistance in isolated perfused rat lungs and relaxes human pulmonary vessels
Source: PLoS One. 2020 May 18;15(5):e0233176. doi: 10.1371/journal.pone.0233176 (PMC7233573; doi:10.1371/journal.pone.0233176)
Supplement: S1 Data — (ZIP) [file pone.0233176.s001.zip]

Archive with 1 entries (1 files):
- Fig 1_data_supporting file.pzf
